# Supplementary material for: Shortening Epitopes to Survive: The Case of SARS-CoV-2 Lambda Variant
Source: Biomolecules. 2021 Oct 10;11(10):1494. doi: 10.3390/biom11101494 (PMC8533401; doi:10.3390/biom11101494)
Supplement: Supplementary file 1 [file biomolecules-11-01494-s001.zip]

Archive with 1 entries (1 files):
- biomolecules-1388132-supplementary.pdf
